# Supplementary material for: Soluble NKG2DLs Are Elevated in Breast Cancer Patients and Associate with Disease Outcome
Source: Int J Mol Sci. 2024 Apr 8;25(7):4126. doi: 10.3390/ijms25074126 (PMC11012452; doi:10.3390/ijms25074126)
Supplement: Supplementary file 1 [file ijms-25-04126-s001.zip]

Archive with 1 entries (1 files):
- ijms-2931831-supplementary.pdf
